# Supplementary material for: Evaluation of Autof MS2600 and MBT Smart MALDI-TOF MS Systems for Routine Identification of Clinical Bacteria and Yeasts
Source: Microorganisms. 2024 Feb 13;12(2):382. doi: 10.3390/microorganisms12020382 (PMC10892063; doi:10.3390/microorganisms12020382)
Supplement: Supplementary file 1 [file microorganisms-12-00382-s001.zip]

Archive with 2 entries (2 files):
- Supplementary table S1. Identification score for bacterial species.pdf
- Supplementary table S2. Identification score for yeast species.pdf
